# Supplementary material for: Inhibition of IRAK1 Is an Effective Therapy for Autoimmune Hypophysitis in Mice
Source: Int J Mol Sci. 2022 Nov 29;23(23):14958. doi: 10.3390/ijms232314958 (PMC9738236; doi:10.3390/ijms232314958)
Supplement: Supplementary file 1 [file ijms-23-14958-s001.zip]

Archive with 3 entries (3 files):
- ijms-1992055-supplementary.pdf
- Supplementary Figure S1.tif
- Supplemetary Figure S2.tif
